# Supplementary material for: Dental Treatment Discontinuation for Financial Reasons Among Patients with Cancer: A Cross-Sectional Study with Non-Cancer Controls
Source: J Clin Med. 2026 Jan 10;15(2):565. doi: 10.3390/jcm15020565 (PMC12842033; doi:10.3390/jcm15020565)
Supplement: Supplementary file 1 [file jcm-15-00565-s001.zip]

Archive with 1 entries (1 files):
- supplemenatry_tables_fv1.0.pdf
